# Supplementary material for: Somatic PMK-1/p38 signaling links environmental stress to germ cell apoptosis and heritable euploidy
Source: Nat Commun. 2022 Feb 4;13:701. doi: 10.1038/s41467-022-28225-8 (PMC8816960; doi:10.1038/s41467-022-28225-8)
Supplement: Supplementary file 3 — Source Data [file 41467_2022_28225_MOESM3_ESM.xlsx]

## Sheet: Experimental repeats
Source Data Files. Experimental repeats, statistical results and uncropped western blot images in this paper.
Figure 1 experimental repeats. Quantification of apoptotic corpses per germline in WT, pmk-1(km25), atf-7(qd22,qd130), jnk-1(gk7), pmk-1(km25); acEx102 [vha-6p::pmk-1::gfp], and pmk-1 RNAi strains upon IR treatment (90 Gy). The apoptosis quantification in syp-2(ok307), syp-2(ok307);pmk-1(km25) and syp-2(ok307);pmk-1(km25); acEx102 [vha-6p::pmk-1::gfp] is baseline level. (B), (D), and (E) show the…
Figure 2 experimental repeats. Quantification of apoptotic corpses per germline in response to IR (90 Gy) in WT, sysm-1(ok3236), and sysm-1(ok3236) (B) endogenous-, (C) intestine-, (D) germline-specific rescue reporter lines and (E) pmk-1; intestine-specific rescue lines. (A), (B), (C), (D), and (E) show the experimental repeats of respective panels in figure 2. n> 10 germlines for each condition…
Figure 3 experimental repeats. Quantification of apoptotic corpses per germline in response to IR (90 Gy) in WT, sysm-1, and CRISPR/Cas9 edited strains. (B) Experimental repeats of respective panels in figure 3; n> 8 germlines for each condition were scored 6h post-IR treatment (90Gy), and value shows medians with 95% CI (*= P<0.05, **= P<0.01, ***= P< 0.001, ****=P< 0.0001, Mann-Whitney non-para…
Figure 4 experimental repeats. Quantification of apoptotic corpses per germline in response to heat shock (35˚C) and IR (30 Gy). Figure shows the experimental repeats of respective panel in figure 4; n> 10 germlines for each condition were scored 6h post-IR treatment (90Gy), and value shows medians with 95% CI (*= P<0.05, **= P<0.01, ***= P< 0.001, ****=P< 0.0001, Mann-Whitney non-parametric test…
Supplementary figure 1 experimental repeats. (A) p-PMK-1 western blot analysis in WT, pmk-1(km25) and mrt-2(e2663) mutant worms 2, 3, 4, and 24 hours after IR treatment (90 Gy). (C) Quantification of baseline germ cell apoptosis following rad-51 and syp-2 RNAi treatment in WT and pmk-1(km25) mutant. Graphs show all experimental repeats of supplementary figure 1; n> 10 germlines for each condition…
Supplementary figure 2 experimental repeats. (A) Embryonic survival in the F1 generation of IR-treated WT, pmk-1(km25) and atf-7(qd22,qd130) mutant worms (Sample size: n= 3 adult worms used for 2 hours egg laying experiment). (B) Quantification of proliferative mitotic germ cells in response to IR-induced damage in WT, pmk-1(km25) and atf-7(qd22,qd130) mutant worms; n=3 germlines per genotype and…
Supplementary figure 3 experimental repeats. (A) mRNA expression levels of sysm-1 in WT and pmk-1(km25) mutant worms 2 h after IR treatment (90 Gy). Two graphs show qRT-PCR experimental repeats of supplementary figure 3. The qRT-PCR analysis includes n=3 biological and two technical replicates. Relative mRNA levels were compared to the WT untreated control and normalized to act-1, tbg-1 and vha-6…
Supplementary figure 5 experimental repeats. Quantification of apoptotic corpses per germline in response to IR (90 Gy) in WT, sysm-1, alg-2 and sysm-1; alg-2 mutants. (C) shows the experimental repeats of respective panels in supplementary figure 5. n> 10 germlines for each condition were scored 6h post-IR treatment (90Gy), and value shows medians with 95% CI (*= P<0.05, **= P<0.01, ***= P< 0.00…

## Sheet: Figure 1b
Figure 1b
Two-way ANOVA
Source of Variation	% of total variation	P value	P value summary	Significant?
Interaction	28.66	<0.0001	****	Yes
Strain Factor	25.73	<0.0001	****	Yes
Treatment Factor	45.94	<0.0001	****	Yes
Tukey's multiple comparisons test	Predicted (LS) mean diff.	95.00% CI of diff.	Below threshold?	Summary	Adjusted P Value
WT:Control vs. WT:IR	-13.17	-17.87 to -8.470	Yes	****	<0.0001
WT:Control vs. pmk-1:Control	-0.5418	-5.241 to 4.157	No	ns	0.9999
WT:Control vs. pmk-1:IR	-2	-6.699 to 2.699	No	ns	0.7948
WT:Control vs. atf-7:Control	-0.8637	-5.563 to 3.835	No	ns	0.9972
WT:Control vs. atf-7:IR	-2.691	-7.390 to 2.008	No	ns	0.5023
WT:Control vs. jnk-1:Control	-0.7854	-6.039 to 4.468	No	ns	0.9992
WT:Control vs. jnk-1:IR	-15.17	-20.43 to -9.921	Yes	****	<0.0001
WT:IR vs. pmk-1:Control	12.63	7.929 to 17.33	Yes	****	<0.0001
WT:IR vs. pmk-1:IR	11.17	6.470 to 15.87	Yes	****	<0.0001
WT:IR vs. atf-7:Control	12.31	7.607 to 17.00	Yes	****	<0.0001
WT:IR vs. atf-7:IR	10.48	5.779 to 15.18	Yes	****	<0.0001
WT:IR vs. jnk-1:Control	12.38	7.130 to 17.64	Yes	****	<0.0001
WT:IR vs. jnk-1:IR	-2.005	-7.259 to 3.249	No	ns	0.8661
pmk-1:Control vs. pmk-1:IR	-1.458	-6.157 to 3.241	No	ns	0.9476
pmk-1:Control vs. atf-7:Control	-0.3219	-5.021 to 4.377	No	ns	>0.9999
pmk-1:Control vs. atf-7:IR	-2.149	-6.848 to 2.550	No	ns	0.7359
pmk-1:Control vs. jnk-1:Control	-0.2436	-5.497 to 5.010	No	ns	>0.9999
pmk-1:Control vs. jnk-1:IR	-14.63	-19.89 to -9.379	Yes	****	<0.0001
pmk-1:IR vs. atf-7:Control	1.137	-3.562 to 5.836	No	ns	0.986
pmk-1:IR vs. atf-7:IR	-0.6909	-5.390 to 4.008	No	ns	0.9993
pmk-1:IR vs. jnk-1:Control	1.215	-4.039 to 6.468	No	ns	0.9891
pmk-1:IR vs. jnk-1:IR	-13.17	-18.43 to -7.920	Yes	****	<0.0001
atf-7:Control vs. atf-7:IR	-1.827	-6.526 to 2.872	No	ns	0.8553
atf-7:Control vs. jnk-1:Control	0.07828	-5.175 to 5.332	No	ns	>0.9999
atf-7:Control vs. jnk-1:IR	-14.31	-19.56 to -9.057	Yes	****	<0.0001
atf-7:IR vs. jnk-1:Control	1.906	-3.348 to 7.159	No	ns	0.892
atf-7:IR vs. jnk-1:IR	-12.48	-17.74 to -7.230	Yes	****	<0.0001
jnk-1:Control vs. jnk-1:IR	-14.39	-20.14 to -8.634	Yes	****	<0.0001

## Sheet: Figure 1c
Figure 1c
Two-way ANOVA
Source of Variation	% of total variation	P value	P value summary	Significant?
Interaction	9.784	<0.0001	****	Yes
Strain Factor	4.932	<0.0001	****	Yes
Treatment Factor	66.87	<0.0001	****	Yes
Tukey's multiple comparisons test	Predicted (LS) mean diff.	95.00% CI of diff.	Below threshold?	Summary	Adjusted P Value
Control:WT vs. Control:pmk-1	0.4766	0.3992 to 0.5541	Yes	****	<0.0001
Control:WT vs. IR:WT	-0.5049	-0.5821 to -0.4277	Yes	****	<0.0001
Control:WT vs. IR:pmk-1	0.5623	0.4763 to 0.6482	Yes	****	<0.0001
Control:pmk-1 vs. IR:WT	-0.9815	-1.061 to -0.9024	Yes	****	<0.0001
Control:pmk-1 vs. IR:pmk-1	0.08563	-0.002070 to 0.1733	No	ns	0.0585
IR:WT vs. IR:pmk-1	1.067	0.9797 to 1.155	Yes	****	<0.0001

## Sheet: Figure 1d
Figure 1d
Two-way ANOVA
Source of Variation	% of total variation	P value	P value summary	Significant?
Interaction	16.26	0.0229	*	Yes
Strain Factor	15.43	0.0264	*	Yes
Treatment Factor	49.78	0.0001	***	Yes
Tukey's multiple comparisons test	Predicted (LS) mean diff.	95.00% CI of diff.	Below threshold?	Summary	Adjusted P Value
WT:Control vs. WT:IR	-9.262	-15.05 to -3.478	Yes	**	0.0018
WT:Control vs. pmk-1:Control	-0.1311	-5.915 to 5.653	No	ns	>0.9999
WT:Control vs. pmk-1:IR	-1.56	-7.344 to 4.224	No	ns	0.9376
WT:Control vs. pmk-1; acEx102:Control	-0.2189	-6.003 to 5.565	No	ns	>0.9999
WT:Control vs. pmk-1; acEx102:IR	-6.46	-12.24 to -0.6759	Yes	*	0.0258
WT:IR vs. pmk-1:Control	9.131	3.347 to 14.91	Yes	**	0.002
WT:IR vs. pmk-1:IR	7.702	1.918 to 13.49	Yes	**	0.0077
WT:IR vs. pmk-1; acEx102:Control	9.043	3.259 to 14.83	Yes	**	0.0022
WT:IR vs. pmk-1; acEx102:IR	2.802	-2.982 to 8.586	No	ns	0.5979
pmk-1:Control vs. pmk-1:IR	-1.429	-7.213 to 4.355	No	ns	0.956
pmk-1:Control vs. pmk-1; acEx102:Control	-0.08782	-5.872 to 5.696	No	ns	>0.9999
pmk-1:Control vs. pmk-1; acEx102:IR	-6.329	-12.11 to -0.5448	Yes	*	0.0294
pmk-1:IR vs. pmk-1; acEx102:Control	1.341	-4.443 to 7.125	No	ns	0.9661
pmk-1:IR vs. pmk-1; acEx102:IR	-4.9	-10.68 to 0.8841	No	ns	0.1162
pmk-1; acEx102:Control vs. pmk-1; acEx102:IR	-6.241	-12.03 to -0.4570	Yes	*	0.032

## Sheet: Figure 1e
	Figure 1e
	Two-way ANOVA
	Source of Variation	% of total variation	P value	P value summary	Significant?
	Interaction	6.221	<0.0001	****	Yes
	Strain Factor	8.358	<0.0001	****	Yes
	Treatment Factor	84.07	<0.0001	****	Yes
	Tukey's multiple comparisons test	Predicted (LS) mean diff.	95.00% CI of diff.	Below threshold?	Summary	Adjusted P Value
EV	WT:Control vs. WT:IR	-12.67	-15.05 to -10.29	Yes	****	<0.0001
	WT:Control vs. sun-1p::rde-1; rde-1(germline) :Control	-0.4461	-2.825 to 1.933	No	ns	0.9999
	WT:Control vs. sun-1p::rde-1; rde-1(germline) :IR	-12.56	-14.94 to -10.19	Yes	****	<0.0001
	WT:Control vs. nhx-2p::rde-1; rde-1(intestine):Control	0.2089	-2.170 to 2.588	No	ns	>0.9999
	WT:Control vs. nhx-2p::rde-1; rde-1(intestine):IR	-11.85	-14.23 to -9.474	Yes	****	<0.0001
	WT:IR vs. sun-1p::rde-1; rde-1(germline) :Control	12.23	9.849 to 14.61	Yes	****	<0.0001
	WT:IR vs. sun-1p::rde-1; rde-1(germline) :IR	0.1095	-2.270 to 2.489	No	ns	>0.9999
	WT:IR vs. nhx-2p::rde-1; rde-1(intestine):Control	12.88	10.50 to 15.26	Yes	****	<0.0001
	WT:IR vs. nhx-2p::rde-1; rde-1(intestine):IR	0.8205	-1.559 to 3.200	No	ns	0.979
	sun-1p::rde-1; rde-1(germline) :Control vs. sun-1p::rde-1; rde-1(germline) :IR	-12.12	-14.50 to -9.739	Yes	****	<0.0001
	sun-1p::rde-1; rde-1(germline) :Control vs. nhx-2p::rde-1; rde-1(intestine):Control	0.6551	-1.724 to 3.034	No	ns	0.9964
	sun-1p::rde-1; rde-1(germline) :Control vs. nhx-2p::rde-1; rde-1(intestine):IR	-11.41	-13.79 to -9.028	Yes	****	<0.0001
	sun-1p::rde-1; rde-1(germline) :IR vs. nhx-2p::rde-1; rde-1(intestine):Control	12.77	10.39 to 15.15	Yes	****	<0.0001
	sun-1p::rde-1; rde-1(germline) :IR vs. nhx-2p::rde-1; rde-1(intestine):IR	0.711	-1.668 to 3.090	No	ns	0.993
	nhx-2p::rde-1; rde-1(intestine):Control vs. nhx-2p::rde-1; rde-1(intestine):IR	-12.06	-14.44 to -9.683	Yes	****	<0.0001
pmk-1 RNAi	WT:Control vs. WT:IR	-6.621	-9.000 to -4.242	Yes	****	<0.0001
	WT:Control vs. sun-1p::rde-1; rde-1(germline) :Control	-0.2765	-2.656 to 2.103	No	ns	>0.9999
	WT:Control vs. sun-1p::rde-1; rde-1(germline) :IR	-13.11	-15.49 to -10.73	Yes	****	<0.0001
	WT:Control vs. nhx-2p::rde-1; rde-1(intestine):Control	0.08081	-2.298 to 2.460	No	ns	>0.9999
	WT:Control vs. nhx-2p::rde-1; rde-1(intestine):IR	-6.174	-8.553 to -3.795	Yes	****	<0.0001
	WT:IR vs. sun-1p::rde-1; rde-1(germline) :Control	6.344	3.965 to 8.723	Yes	****	<0.0001
	WT:IR vs. sun-1p::rde-1; rde-1(germline) :IR	-6.489	-8.868 to -4.110	Yes	****	<0.0001
	WT:IR vs. nhx-2p::rde-1; rde-1(intestine):Control	6.702	4.322 to 9.081	Yes	****	<0.0001
	WT:IR vs. nhx-2p::rde-1; rde-1(intestine):IR	0.4471	-1.932 to 2.826	No	ns	0.9999
	sun-1p::rde-1; rde-1(germline) :Control vs. sun-1p::rde-1; rde-1(germline) :IR	-12.83	-15.21 to -10.45	Yes	****	<0.0001
	sun-1p::rde-1; rde-1(germline) :Control vs. nhx-2p::rde-1; rde-1(intestine):Control	0.3573	-2.022 to 2.736	No	ns	>0.9999
	sun-1p::rde-1; rde-1(germline) :Control vs. nhx-2p::rde-1; rde-1(intestine):IR	-5.897	-8.276 to -3.518	Yes	****	<0.0001
	sun-1p::rde-1; rde-1(germline) :IR vs. nhx-2p::rde-1; rde-1(intestine):Control	13.19	10.81 to 15.57	Yes	****	<0.0001
	sun-1p::rde-1; rde-1(germline) :IR vs. nhx-2p::rde-1; rde-1(intestine):IR	6.936	4.557 to 9.315	Yes	****	<0.0001
	nhx-2p::rde-1; rde-1(intestine):Control vs. nhx-2p::rde-1; rde-1(intestine):IR	-6.254	-8.633 to -3.875	Yes	****	<0.0001

## Sheet: Figure 1f
Figure 1f
Ordinary One-way ANOVA
ANOVA summary
F	43.84
P value	<0.0001
P value summary	****
Significant diff. among means (P < 0.05)?	Yes
R squared	0.9261
Tukey's multiple comparisons test	Mean Diff.	95.00% CI of diff.	Below threshold?	Summary	Adjusted P Value
WT vs. pmk-1	0.382	-1.004 to 1.768	No	ns	0.9072	A-B
WT vs. syp-2	-3.453	-4.839 to -2.067	Yes	****	<0.0001	A-C
WT vs. syp-2; pmk-1	-1.99	-3.376 to -0.6037	Yes	**	0.004	A-D
WT vs. syp-2; pmk-1; acEx102	-4.764	-6.262 to -3.267	Yes	****	<0.0001	A-E
pmk-1 vs. syp-2	-3.835	-5.221 to -2.449	Yes	****	<0.0001	B-C
pmk-1 vs. syp-2; pmk-1	-2.372	-3.758 to -0.9856	Yes	***	0.0008	B-D
pmk-1 vs. syp-2; pmk-1; acEx102	-5.146	-6.643 to -3.649	Yes	****	<0.0001	B-E
syp-2 vs. syp-2; pmk-1	1.463	0.07662 to 2.849	Yes	*	0.0365	C-D
syp-2 vs. syp-2; pmk-1; acEx102	-1.311	-2.808 to 0.1865	No	ns	0.0995	C-E
syp-2; pmk-1 vs. syp-2; pmk-1; acEx102	-2.774	-4.271 to -1.277	Yes	***	0.0004	D-E

## Sheet: Figure 2a
Figure 2a
Two-way ANOVA
Source of Variation	% of total variation	P value	P value summary	Significant?
Interaction	19.13	<0.0001	****	Yes
Strain Factor	20.31	<0.0001	****	Yes
Treatment Factor	57	<0.0001	****	Yes
Tukey's multiple comparisons test	Predicted (LS) mean diff.	95.00% CI of diff.	Below threshold?	Summary	Adjusted P Value
WT:Control vs. WT:IR	-7.594	-9.384 to -5.804	Yes	****	<0.0001
WT:Control vs. pmk-1:Control	0.0891	-1.701 to 1.879	No	ns	>0.9999
WT:Control vs. pmk-1:IR	-1.592	-3.382 to 0.1978	No	ns	0.0924
WT:Control vs. sysm-1:Control	0.06529	-1.725 to 1.855	No	ns	>0.9999
WT:Control vs. sysm-1:IR	-3.453	-5.243 to -1.663	Yes	***	0.0003
WT:IR vs. pmk-1:Control	7.683	5.893 to 9.473	Yes	****	<0.0001
WT:IR vs. pmk-1:IR	6.002	4.211 to 7.792	Yes	****	<0.0001
WT:IR vs. sysm-1:Control	7.659	5.869 to 9.449	Yes	****	<0.0001
WT:IR vs. sysm-1:IR	4.14	2.350 to 5.931	Yes	****	<0.0001
pmk-1:Control vs. pmk-1:IR	-1.681	-3.471 to 0.1087	No	ns	0.0702
pmk-1:Control vs. sysm-1:Control	-0.02381	-1.814 to 1.766	No	ns	>0.9999
pmk-1:Control vs. sysm-1:IR	-3.542	-5.333 to -1.752	Yes	***	0.0003
pmk-1:IR vs. sysm-1:Control	1.658	-0.1325 to 3.448	No	ns	0.0756
pmk-1:IR vs. sysm-1:IR	-1.861	-3.651 to -0.07097	Yes	*	0.04
sysm-1:Control vs. sysm-1:IR	-3.519	-5.309 to -1.729	Yes	***	0.0003

## Sheet: Figure 2b
Figure 2b
Two-way ANOVA
Source of Variation	% of total variation	P value	P value summary	Significant?
Interaction	12.63	0.0105	*	Yes
Strain Factor	13.17	0.0092	**	Yes
Treatment Factor	63.1	<0.0001	****	Yes
Tukey's multiple comparisons test	Predicted (LS) mean diff.	95.00% CI of diff.	Below threshold?	Summary	Adjusted P Value
WT:Control vs. WT:IR	-7.367	-13.16 to -1.571	Yes	*	0.0108
WT:Control vs. sysm-1:Control	0.7916	-5.004 to 6.587	No	ns	0.9968
WT:Control vs. sysm-1:IR	-3.418	-9.213 to 2.377	No	ns	0.4049
WT:Control vs. sysm-1; sbjEx65:Control	0.636	-5.159 to 6.431	No	ns	0.9989
WT:Control vs. sysm-1; sbjEx65:IR	-12.47	-18.26 to -6.671	Yes	***	0.0001
WT:IR vs. sysm-1:Control	8.158	2.363 to 13.95	Yes	**	0.005
WT:IR vs. sysm-1:IR	3.949	-1.847 to 9.744	No	ns	0.2697
WT:IR vs. sysm-1; sbjEx65:Control	8.003	2.207 to 13.80	Yes	**	0.0058
WT:IR vs. sysm-1; sbjEx65:IR	-5.099	-10.89 to 0.6961	No	ns	0.0974
sysm-1:Control vs. sysm-1:IR	-4.21	-10.00 to 1.586	No	ns	0.217
sysm-1:Control vs. sysm-1; sbjEx65:Control	-0.1556	-5.951 to 5.640	No	ns	>0.9999
sysm-1:Control vs. sysm-1; sbjEx65:IR	-13.26	-19.05 to -7.462	Yes	****	<0.0001
sysm-1:IR vs. sysm-1; sbjEx65:Control	4.054	-1.741 to 9.849	No	ns	0.2473
sysm-1:IR vs. sysm-1; sbjEx65:IR	-9.048	-14.84 to -3.253	Yes	**	0.0022
sysm-1; sbjEx65:Control vs. sysm-1; sbjEx65:IR	-13.1	-18.90 to -7.307	Yes	****	<0.0001

## Sheet: Figure 2c
Figure 2c
Two-way ANOVA
Source of Variation	% of total variation	P value	P value summary	Significant?
Interaction	8.52	0.003	**	Yes
Strain Factor	8.424	0.0031	**	Yes
Treatment Factor	77.86	<0.0001	****	Yes
Tukey's multiple comparisons test	Predicted (LS) mean diff.	95.00% CI of diff.	Below threshold?	Summary	Adjusted P Value
WT:Control vs. WT:IR	-6.81	-9.134 to -4.486	Yes	****	<0.0001
WT:Control vs. sysm-1:Control	-0.03261	-2.356 to 2.291	No	ns	>0.9999
WT:Control vs. sysm-1:IR	-2.894	-5.218 to -0.5704	Yes	*	0.0125
WT:Control vs. sysm-1; sbjEx69:Control	-0.05148	-2.375 to 2.272	No	ns	>0.9999
WT:Control vs. sysm-1; sbjEx69:IR	-6.445	-8.769 to -4.122	Yes	****	<0.0001
WT:IR vs. sysm-1:Control	6.778	4.454 to 9.101	Yes	****	<0.0001
WT:IR vs. sysm-1:IR	3.916	1.592 to 6.240	Yes	**	0.0011
WT:IR vs. sysm-1; sbjEx69:Control	6.759	4.435 to 9.082	Yes	****	<0.0001
WT:IR vs. sysm-1; sbjEx69:IR	0.3648	-1.959 to 2.689	No	ns	0.9939
sysm-1:Control vs. sysm-1:IR	-2.861	-5.185 to -0.5378	Yes	*	0.0135
sysm-1:Control vs. sysm-1; sbjEx69:Control	-0.01886	-2.343 to 2.305	No	ns	>0.9999
sysm-1:Control vs. sysm-1; sbjEx69:IR	-6.413	-8.736 to -4.089	Yes	****	<0.0001
sysm-1:IR vs. sysm-1; sbjEx69:Control	2.843	0.5189 to 5.166	Yes	*	0.0141
sysm-1:IR vs. sysm-1; sbjEx69:IR	-3.551	-5.875 to -1.227	Yes	**	0.0026
sysm-1; sbjEx69:Control vs. sysm-1; sbjEx69:IR	-6.394	-8.718 to -4.070	Yes	****	<0.0001

## Sheet: Figure 2d
Figure 2d
Two-way ANOVA
Source of Variation	% of total variation	P value	P value summary	Significant?
Interaction	8.229	0.0074	**	Yes
Strain Factor	12.4	0.0027	**	Yes
Treatment Factor	77.38	<0.0001	****	Yes
Tukey's multiple comparisons test	Predicted (LS) mean diff.	95.00% CI of diff.	Below threshold?	Summary	Adjusted P Value
WT:Control vs. WT:IR	-7.234	-9.961 to -4.507	Yes	****	<0.0001
WT:Control vs. sysm-1:Control	-0.03896	-2.766 to 2.688	No	ns	>0.9999
WT:Control vs. sysm-1:IR	-2.698	-5.425 to 0.02932	No	ns	0.0531
WT:Control vs. sysm-1;sbjEx66:Control	-0.5465	-3.274 to 2.181	No	ns	0.9818
WT:Control vs. sysm-1;sbjEx66:IR	-7.972	-10.70 to -5.245	Yes	****	<0.0001
WT:IR vs. sysm-1:Control	7.195	4.468 to 9.923	Yes	****	<0.0001
WT:IR vs. sysm-1:IR	4.536	1.809 to 7.263	Yes	**	0.0013
WT:IR vs. sysm-1;sbjEx66:Control	6.688	3.960 to 9.415	Yes	****	<0.0001
WT:IR vs. sysm-1;sbjEx66:IR	-0.7382	-3.466 to 1.989	No	ns	0.9368
sysm-1:Control vs. sysm-1:IR	-2.659	-5.386 to 0.06828	No	ns	0.0575
sysm-1:Control vs. sysm-1;sbjEx66:Control	-0.5076	-3.235 to 2.220	No	ns	0.9868
sysm-1:Control vs. sysm-1;sbjEx66:IR	-7.933	-10.66 to -5.206	Yes	****	<0.0001
sysm-1:IR vs. sysm-1;sbjEx66:Control	2.152	-0.5759 to 4.879	No	ns	0.1581
sysm-1:IR vs. sysm-1;sbjEx66:IR	-5.274	-8.002 to -2.547	Yes	***	0.0003
sysm-1;sbjEx66:Control vs. sysm-1;sbjEx66:IR	-7.426	-10.15 to -4.698	Yes	****	<0.0001

[truncated: 14 more sheets: Figure 2e, Figure 3b, Figure 4a, Figure 4b, Figure 4c, Figure 4d, Sup. Figure 1a, Sup. Figure 1c , Sup. Figure 2a, Sup. Figure 2d, Sup. Figure 4d, Sup. Figure 5b, Sup. Figure 5c, Sup. Figure 6]
